# Supplementary material for: Repurposing Metabolic Inhibitors in the Treatment of Colon Adenocarcinoma Patient-Derived Models
Source: Cells. 2023 Dec 18;12(24):2859. doi: 10.3390/cells12242859 (PMC10742000; doi:10.3390/cells12242859)
Supplement: Supplementary file 1 [file cells-12-02859-s001.zip]

Archive with 1 entries (1 files):
- cells-2754086-supplementary.pdf
